# Supplementary material for: A Low-Cost Chamber Prototype for Automatic Thermal Analysis of MEMS IMU Sensors in Tilt Measurements Perspective
Source: Sensors (Basel). 2019 Jun 16;19(12):2705. doi: 10.3390/s19122705 (PMC6631763; doi:10.3390/s19122705)
Supplement: Supplementary file 1 [file sensors-19-02705-s001.zip]

Archive with 15 entries (11 files):
- Arduino_codes/
- Arduino_codes/Chamber/
- Arduino_codes/Chamber/Chamber.ino
- Arduino_codes/Sensor/
- Arduino_codes/Sensor/Sensor.ino
- Frame/
- Frame/Column_1_Y.stl
- Frame/Column_2.stl
- Frame/External_frame_X.stl
- Frame/Hat.stl
- Frame/Heatsink_base.stl
- Frame/Heatsink_top.stl
- Frame/Lateral_support_1.stl
- Frame/Lateral_support_2.stl
- Frame/Tilting_device_base.stl
